# Supplementary material for: Four new Cyclohexenone with antibacterial activity from the coral-derived fungus Aspergillus flavus
Source: Nat Prod Bioprospect. 2026 May 12;16(1):64. doi: 10.1007/s13659-026-00618-y (PMC13161379; doi:10.1007/s13659-026-00618-y)
Supplement: Supplementary file 2 — Additional file 2: Description detailed of DEGs [file 13659_2026_618_MOESM2_ESM.xls]

gene_id	C1	C2	C3	A1	A2	A3	logFC	Type	Pvalue	FDR	Name	Product
b0002	6.561	5.516	5.977	11.438	11.232	12.064	0.94402889866301	up	8.13431784957064e-15	2.67398465580377e-13	thrA	fused aspartate kinase/homoserine dehydrogenase 1
b0008	56.012	67.911	80.476	112.186	118.301	113.798	0.75221510204070	up	2.23874222256450e-14	6.89212784232356e-13	talB	transaldolase B
b0010	7.98	10.813	10.33	15.883	16.134	18.569	0.79657855732545	up	1.51700848879793e-05	0.00010233871179	satP	acetate/succinate:H(+) symporter
b0032	4.313	6.201	8.817	15.173	15.827	14.661	1.24004489398737	up	9.65172347644229e-19	4.92618886383153e-17	carA	carbamoyl-phosphate synthetase small subunit
b0041	0.559	0.215	0.411	1.198	1.287	1.214	1.64222341851787	up	0.00172172311099	0.00654761171325	fixA	putative electron transfer flavoprotein FixA
b0042	0.457	0.352	0.0	0.245	1.287	0.994	1.64260666719508	up	0.00499992241968	0.01650612686464	fixB	putative electron transfer flavoprotein FixB
b0067	0.267	0.103	0.098	1.577	1.095	1.089	3.00645490172776	up	4.17376143108718e-12	9.25144033782125e-11	thiP	thiamine ABC transporter membrane subunit
b0068	0.438	0.337	0.322	1.173	1.568	1.308	1.88397335321265	up	6.80036628978303e-05	0.00038678329675	thiB	thiamine ABC transporter periplasmic binding protein
b0072	3.23	2.011	2.034	3.956	4.72	4.259	0.83025829766596	up	7.86868394467605e-05	0.00044171671522	leuC	3-isopropylmalate dehydratase subunit LeuC
b0097	22.681	26.485	23.76	43.661	40.39	38.083	0.74395946917558	up	1.32979266657203e-07	1.32603232741205e-06	secM	SecA translation regulator
b0104	2.683	3.333	3.032	4.645	5.595	5.827	0.82842765272243	up	0.00027483159926	0.00133271952702	guaC	GMP reductase
b0110	6.636	8.705	6.596	16.105	15.973	16.743	1.15413451658498	up	1.88133755306287e-10	3.09224930861477e-09	ampD	1,6-anhydro-N-acetylmuramoyl-L-alanine amidase
b0118	6.386	10.332	9.322	15.465	14.721	14.905	0.79210935478032	up	1.58940550926746e-11	3.17799173734458e-10	acnB	AcnB
b0123	1.528	0.855	0.612	2.605	2.771	2.64	1.42031745385365	up	1.61287440581360e-08	1.95574313807300e-07	cueO	multicopper oxidase CueO
b0125	15.247	11.108	11.791	18.49	20.319	22.874	0.69334071700027	up	6.66276207963443e-05	0.00037951327617	hpt	hypoxanthine phosphoribosyltransferase
b0132	0.0	0.183	0.351	1.023	0.854	0.777	2.31319198336505	up	0.00031199218279	0.00147781831997	rpnC	recombination-promoting nuclease RpnC
b0133	5.564	7.779	7.618	15.042	16.429	14.967	1.14759716037971	up	1.95155271979152e-13	5.40719500005093e-12	panC	pantothenate synthetase
b0153	0.217	0.167	0.319	1.98	1.612	1.534	2.86618376297112	up	7.31128021075559e-18	3.41692240211096e-16	fhuB	Fe(3(+)) hydroxamate ABC transporter membrane subunit
b0154	13.456	13.84	12.11	23.073	24.004	21.187	0.79270917611139	up	2.46110771556421e-10	3.97776534528065e-09	hemL	glutamate-1-semialdehyde 2,1-aminomutase
b0158	2.421	2.069	1.976	4.612	4.678	5.696	1.21266613850099	up	2.05822258319282e-06	1.68080955793789e-05	btuF	vitamin B12 ABC transporter periplasmic binding protein
b0162	2.047	1.431	1.777	2.592	3.902	4.041	1.00342351703658	up	6.32178632040181e-05	0.00036221874648	cdaR	DNA-binding transcriptional activator CdaR
b0183	0.361	0.555	0.795	2.707	2.769	3.331	2.36379052499758	up	3.83575223814948e-08	4.31271969037154e-07	rnhB	RNase HII
b0188	1.161	2.679	1.95	3.822	3.139	3.152	0.80457258446219	up	0.00217654455349	0.00804844263394	tilS	tRNA(Ile)-lysidine synthetase
b0198	1.318	2.28	4.115	5.12	5.561	4.651	0.99117909874759	up	0.00043382558429	0.00199149046325	metI	L-methionine/D-methionine ABC transporter membrane subunit
b0199	0.0	0.482	0.92	1.902	1.602	1.814	1.92337469591973	up	5.13409673036505e-07	4.69697198516180e-06	metN	L-methionine/D-methionine ABC transporter ATP binding subunit
b0211	23.941	21.946	22.131	43.497	45.821	44.505	0.97633728787208	up	5.51787898103145e-22	3.82211652989660e-20	mltD	membrane-bound lytic murein transglycosylase D
b0283	0.901	1.905	0.331	2.413	3.455	3.667	1.60383815167889	up	6.84155212026403e-08	7.27078922589156e-07	paoD	molybdenum cofactor insertion chaperone PaoD
b0284	2.45	2.261	2.16	3.465	4.21	3.618	0.71683433615558	up	0.00025279915835	0.00123814133239	paoC	aldehyde dehydrogenase, molybdenum cofactor-binding subunit
b0285	2.477	2.078	1.819	3.74	3.916	4.523	0.93412151980564	up	0.00033353214330	0.00156820749559	paoB	aldehyde dehydrogenase, FAD-binding Fe-S subunit
b0320	0.418	0.0	0.511	1.79	1.353	1.134	2.20281223700687	up	1.48163522123166e-09	2.05995090435757e-08	yahF	putative acyl-CoA synthetase YahF
b0321	0.152	1.051	0.223	1.22	1.32	1.237	1.40524791009710	up	0.00029757233048	0.00142153087429	yahG	DUF1116 domain-containing protein YahG
b0324	1.714	1.677	2.404	4.091	3.746	3.045	0.90905967581394	up	0.00011487073397	0.00061715176882	yahJ	amidohydrolase family protein YahJ
b0327	0.876	0.0	0.643	3.755	1.792	2.853	2.46724411781624	up	0.00056510952082	0.00248532860685	yahM	uncharacterized protein YahM
b0335	12.218	10.976	12.248	18.722	20.384	19.281	0.72018668779442	up	2.02646534985036e-09	2.76783770847519e-08	prpE	propionyl-CoA synthetase
b0337	1.342	0.645	1.11	2.877	2.318	2.824	1.37254237754581	up	5.45675626731923e-07	4.95708607984339e-06	codA	cytosine/isoguanine deaminase
b0338	1.676	1.105	1.759	3.207	3.061	3.77	1.14470242707980	up	7.91224535877286e-05	0.00044352022755	cynR	DNA-binding transcriptional dual regulator CynR
b0350	0.0	0.205	0.195	0.998	0.816	1.155	2.89181156765305	up	1.70293564946540e-05	0.00011347640986	mhpD	2-hydroxypentadienoate hydratase
b0353	1.956	1.094	1.829	2.477	2.819	3.282	0.81405200744767	up	0.00322820585745	0.01123068208167	mhpT	3-hydroxyphenylpropionate/3-hydroxycinnamate:H(+) symporter
b0367	0.0	0.0	0.382	0.976	1.997	1.13	3.42493186319601	up	8.67986522300032e-09	1.08961803236305e-07	tauC	taurine ABC transporter membrane subunit
b0369	9.282	10.876	13.963	20.367	21.591	20.997	0.88366045397240	up	1.06860184696769e-10	1.85879218133976e-09	hemB	porphobilinogen synthase
b0375	3.108	0.797	1.776	4.441	4.945	3.75	1.20930490045287	up	3.44602637758961e-05	0.00021159086334	iprA	putative DNA-binding transcriptional regulator IprA
b0383	0.152	0.819	1.118	1.141	1.557	1.735	1.08545991509160	up	0.00300452379605	0.01059504345897	phoA	alkaline phosphatase
b0398	0.537	0.826	0.79	4.031	2.932	2.917	2.19814700051280	up	1.07304311095594e-14	3.46861185616508e-13	sbcD	ATP-dependent structure-specific DNA nuclease - SbcD subunit
b0415	3.66	5.981	5.713	10.295	13.338	10.432	1.14967410522937	up	3.88013048900399e-07	3.63551356687113e-06	ribE	6,7-dimethyl-8-ribityllumazine synthase
b0421	2.633	5.523	4.749	8.338	7.96	7.019	0.85345054214146	up	4.40977522631200e-05	0.00026316181697	ispA	geranyl diphosphate/farnesyl diphosphate synthase
b0432	51.139	47.366	49.426	98.647	95.914	100.08	0.99403364193592	up	5.44416151416747e-26	6.59934453545488e-24	cyoA	cytochrome bo3 subunit 2
b0434	7.443	9.158	8.475	16.75	17.893	16.366	1.02444370548705	up	4.06592924358529e-09	5.27482927620981e-08	yajG	putative lipoprotein YajG
b0436	16.421	18.368	19.132	34.13	33.429	38.635	0.97778270293976	up	8.85087012334980e-20	5.12425749380207e-18	tig	trigger factor
b0441	9.438	13.454	11.331	19.181	21.548	20.623	0.84214358300874	up	3.95632436384211e-13	1.02997196022440e-11	ppiD	periplasmic folding chaperone
b0450	2.542	0.0	0.934	2.384	2.926	3.451	1.33365995836905	up	0.00603244437528	0.01966374095103	glnK	nitrogen regulatory protein PII-2
b0451	0.502	0.515	0.123	1.166	1.456	1.091	1.70352518216795	up	4.35521587835263e-05	0.00026030635427	amtB	ammonium transporter
b0458	15.554	17.942	18.485	59.811	57.096	57.375	1.74536669657427	up	8.76369501028156e-46	2.83286441207351e-43	ylaC	putative inner membrane protein
b0467	6.121	11.611	6.296	14.869	16.073	14.845	0.93022061662375	up	1.78870309380462e-06	1.47939857161367e-05	priC	primosomal replication protein N''
b0470	4.238	4.545	5.408	9.741	9.184	9.809	1.01778104213205	up	2.09033432790646e-13	5.71014567461210e-12	dnaX	DNA polymerase III subunit gamma; DNA polymerase III subunit tau
b0474	12.026	13.358	13.253	33.473	34.004	29.745	1.33129905844093	up	4.43377774330532e-24	4.29965596657034e-22	adk	adenylate kinase
b0477	2.146	1.778	2.305	4.335	4.138	3.765	0.97429191507344	up	1.48834093654710e-05	0.00010057969500	gsk	inosine/guanosine kinase
b0479	1.412	1.221	0.778	2.364	1.805	1.916	0.83505693212700	up	0.01018703160752	0.03028007326098	fsr	fosmidomycin efflux pump
b0493	4.256	2.864	3.127	5.987	5.307	6.355	0.78438307492407	up	0.00099119514530	0.00403870374857	ybbO	NADP(+)-dependent aldehyde reductase YbbO
b0495	1.255	2.412	2.304	4.033	5.294	5.449	1.30720697824389	up	3.31935657781188e-06	2.60116851824895e-05	ybbA	putative ABC transporter ATP-binding protein YbbA
b0497	4.681	3.29	3.735	8.387	8.805	8.69	1.14469889527718	up	6.39867711034342e-25	6.70823473270868e-23	rhsD	protein RhsD
b0503	0.787	1.211	1.301	1.792	3.02	2.457	1.13972096243846	up	0.00029727625401	0.00142153087429	selU	tRNA 2-selenouridine synthase
b0509	0.735	0.566	1.261	1.445	1.63	2.396	1.09452509769160	up	0.00624626362778	0.02030951937313	glxR	tartronate semialdehyde reductase 2
b0514	0.752	0.578	0.691	2.116	1.923	2.144	1.61322326843637	up	2.16288910029146e-06	1.76257286135096e-05	glxK	glycerate 2-kinase 2
b0518	0.129	0.0	0.285	1.315	0.991	1.192	3.07873545006577	up	5.94600250124029e-12	1.26728262100610e-10	fdrA	putative oxamate carbamoyltransferase FdrA
b0523	0.422	0.325	0.931	4.075	4.106	5.046	2.97864874116571	up	2.81761778869435e-13	7.48598589201738e-12	purE	N(5)-carboxyaminoimidazole ribonucleotide mutase
b0549	0.74	0.0	1.088	2.777	2.272	1.206	1.77472705695902	up	0.00962246310234	0.02886738930702	ybcO	putative nuclease YbcO
b0571	0.315	0.969	1.389	3.038	2.578	1.71	1.45455557952281	up	0.00022109866988	0.00109813283030	cusR	DNA-binding transcriptional activator CusR
b0574	0.176	0.135	0.388	0.849	0.99	1.051	2.04765819109454	up	4.88886259560929e-05	0.00028820513691	cusB	copper/silver export system membrane fusion protein
b0578	6.26	5.32	7.987	10.945	10.111	11.806	0.74799681148596	up	0.00031204618263	0.00147781831997	nfsB	NAD(P)H-dependent nitroreductase NfsB
b0589	0.868	0.501	0.797	2.558	3.441	2.592	1.98777788530413	up	3.16202430273897e-10	4.98597246761158e-09	fepG	ferric enterobactin ABC transporter membrane subunit FepG
b0596	1.154	0.887	0.636	3.4	3.689	2.662	1.86492131203878	up	4.00717162369521e-08	4.49243315847217e-07	entA	2,3-dihydro-2,3-dihydroxybenzoate dehydrogenase
b0599	1.781	4.26	3.489	5.513	6.781	5.694	0.91648453443527	up	1.79836959940118e-05	0.00011904224703	hcxA	hydroxycarboxylate dehydrogenase A
b0629	1.581	0.695	0.664	2.057	2.426	2.453	1.23827926221221	up	0.00019216322370	0.00097310854402	ybeF	putative DNA-binding transcriptional regulator YbeF
b0630	5.37	3.097	5.178	9.172	8.24	8.564	0.92880538939305	up	2.64681834144269e-05	0.00016858798598	lipB	lipoyl(octanoyl) transferase
b0635	3.285	3.223	3.662	6.313	4.925	6.274	0.78402239619942	up	4.99621146172243e-06	3.77783708772345e-05	mrdA	peptidoglycan DD-transpeptidase MrdA
b0636	0.46	2.478	2.368	3.7	5.887	5.499	1.50750846235549	up	9.82205252091737e-06	6.86469047605345e-05	rlmH	23S rRNA m(3)psi1915 methyltransferase
b0674	8.282	8.956	10.648	15.81	15.688	16.863	0.79430241220630	up	6.03519629251352e-10	8.90134084359694e-09	asnB	asparagine synthetase B
b0685	1.466	0.0	1.077	2.356	2.624	1.99	1.45461638414067	up	0.01767003718668	0.04756563098343	ybfE	ribbon-helix-helix domain-containing protein YbfE
b0700	4.418	3.99	4.227	7.295	7.516	7.727	0.83493232844538	up	5.20488357604592e-12	1.12791862522246e-10	rhsC	rhs element protein RhsC
b0733	28.976	25.029	26.635	60.192	60.621	62.109	1.18166075416690	up	3.88570576938241e-38	9.42040792464647e-36	cydA	cytochrome bd-I subunit 1
b0737	4.664	4.065	5.025	9.163	7.316	6.921	0.76665598193144	up	0.00098807844085	0.00403023793064	tolQ	Tol-Pal system protein TolQ
b0754	39.287	46.105	40.739	73.68	74.209	75.658	0.82565513613930	up	3.13435061598781e-16	1.21581460394167e-14	aroG	3-deoxy-7-phosphoheptulonate synthase, Phe-sensitive
b0765	8.138	7.354	6.876	13.083	12.593	12.041	0.75377787574779	up	2.78392561977952e-06	2.21287858178786e-05	modC	molybdate ABC transporter ATP binding subunit
b0775	0.414	0.318	0.456	1.331	1.588	2.023	2.05653250102874	up	9.26136267679379e-07	8.10944149509777e-06	bioB	biotin synthase
b0795	8.196	5.971	6.655	15.717	13.46	15.458	1.10006566758031	up	6.69978897872883e-14	1.92507269988808e-12	ybhG	HlyD_D23 family protein YbhG
b0796	17.314	24.657	21.2	36.938	38.706	40.214	0.87502303878418	up	9.53693077293743e-12	1.98891153054969e-10	cecR	DNA-binding transcriptional dual regulator CecR
b0797	0.947	1.457	1.044	3.383	3.714	3.514	1.62172047179715	up	2.48810872175142e-11	4.82568686583688e-10	rhlE	ATP-dependent RNA helicase RhlE
b0799	6.01	6.163	7.212	10.52	10.606	11.312	0.74274323785083	up	4.74187800313309e-08	5.22549567447536e-07	dinG	ATP-dependent DNA helicase DinG
b0805	0.378	0.871	0.901	1.568	1.497	1.742	1.16078901685853	up	1.61871557989609e-05	0.00010807225016	fiu	Fe catecholate outer membrane transporter Fiu
b0822	3.169	2.64	2.716	5.66	4.862	4.158	0.78407810029177	up	0.00271132471698	0.00972916612133	ybiV	sugar phosphatase YbiV
b0827	2.615	2.011	2.818	4.764	4.548	4.259	0.86637444639760	up	0.00011544761736	0.00061939323340	moeA	molybdopterin molybdotransferase
b0841	5.053	5.273	6.894	8.316	10.154	10.582	0.75455131880314	up	0.00097112257208	0.00396524679693	ybjG	undecaprenyl pyrophosphate phosphatase
b0845	1.782	0.959	1.047	2.865	3.282	3.871	1.40307917535776	up	3.27648375333693e-08	3.74910928589793e-07	ybjJ	inner membrane protein YbjJ
b0859	1.337	0.441	0.281	1.126	1.661	1.659	1.11055283297338	up	0.00283719202175	0.01011531971725	rlmC	23S rRNA m(5)U747 methyltransferase
b0860	106.262	102.767	100.557	243.684	254.455	242.123	1.25769565917210	up	7.58985304048904e-50	2.67645817673245e-47	artJ	L-arginine ABC transporter periplasmic binding protein
b0868	3.612	1.634	1.405	3.757	3.804	4.499	0.85858381258271	up	0.00053169844566	0.00235860545532	ybjS	putative epimerase YbjS
b0877	107.625	100.952	111.11	211.84	218.874	213.002	1.00976418187120	up	1.23737588076469e-31	1.99990876728593e-29	ybjX	DUF535 domain-containing protein YbjX
b0887	2.683	3.001	2.688	5.031	5.426	5.959	0.97145588614762	up	3.46030150132898e-08	3.93621980165839e-07	cydD	heme ABC transporter subunit CydD
b0893	31.828	35.881	35.871	58.932	59.326	57.362	0.76171151659562	up	1.90704243056703e-13	5.32188315695648e-12	serS	serine--tRNA ligase
b0895	1.046	1.072	0.512	2.615	2.675	2.272	1.52369431675883	up	0.00025670580857	0.00125410810004	dmsB	dimethyl sulfoxide reductase subunit B
b0914	7.638	10.137	9.865	16.107	18.085	15.719	0.85259949503892	up	7.20026260468724e-12	1.50971992668010e-10	msbA	ATP-binding lipopolysaccharide transport protein
b0934	1.632	0.209	0.0	0.292	0.139	0.148	-1.66880313349212	down	0.01105934051328	0.03254869639682	ssuC	aliphatic sulfonate ABC transporter membrane subunit
b0935	0.564	0.434	0.414	1.209	1.731	1.021	1.48810488750536	up	0.00035711029770	0.00166513972012	ssuD	FMNH2-dependent alkanesulfonate monooxygenase
b0944	1.212	2.33	3.117	3.735	4.185	3.949	0.83381809026169	up	0.00965882384588	0.02895407859211	ycbF	putative fimbrial chaperone YcbF
b0946	11.507	9.154	13.993	18.711	20.906	21.544	0.81958956645184	up	1.39915005623256e-06	1.17474092383682e-05	zapC	cell division protein ZapC
b0989	5.058	0.778	2.973	1.084	0.517	1.648	-1.43897410167540	down	0.00488102921448	0.01615487399569	cspH	CspA family protein CspH
b0990	5.058	7.779	8.175	15.719	13.971	17.575	1.16955762136280	up	3.54783083557982e-05	0.00021672497340	cspG	cold shock protein CspG
b0996	1.653	1.695	2.294	8.957	8.832	8.776	2.23524209984824	up	4.40952224839377e-34	8.55226840075972e-32	torC	cytochrome c menaquinol dehydrogenase TorC
b0997	0.592	0.651	0.746	6.165	6.707	6.017	3.24741167632198	up	3.32732454484390e-76	2.15111531824158e-73	torA	trimethylamine N-oxide reductase 1
b0998	0.359	1.657	1.055	38.87	34.35	35.681	5.14815118343861	up	6.97881388372597e-142	9.02360635165768e-139	torD	trimethylamine-N-oxide reductase-specific chaperone
b1007	0.0	0.0	0.0	0.933	1.559	0.945	10.00000000000000	up	1.75675653447035e-06	0.01000000000000	rutF	FMN reductase RutF
b1009	0.269	0.414	0.0	1.874	1.926	1.899	3.06069553614468	up	1.01379854168691e-09	1.44578108206012e-08	rutD	putative aminoacrylate hydrolase RutD
b1018	0.955	1.763	0.982	2.866	2.834	2.282	1.10921873292406	up	0.00019830508218	0.00100029312584	efeO	Fe(2(+)) transport system protein EfeO
b1033	0.688	2.118	2.697	6.148	5.869	5.482	1.66897685460201	up	3.55872659418975e-13	9.32723003977166e-12	ghrA	glyoxylate/hydroxypyruvate reductase A
b1054	3.509	7.736	7.047	11.408	11.608	11.178	0.90252927389299	up	3.29145093877861e-07	3.10645698090565e-06	lpxL	lauroyl acyltransferase
b1068	5.83	6.097	9.422	12.495	12.286	12.408	0.80070659665823	up	2.57626699853991e-06	2.06048240976006e-05	yceM	putative oxidoreductase YceM
b1072	1.959	0.502	1.679	4.023	2.672	2.836	1.20299090982768	up	0.00039448390426	0.00182819959932	flgA	flagellar basal body P-ring formation protein FlgA
b1077	0.855	0.0	0.0	1.985	0.875	1.393	2.31444408637230	up	1.13020738915094e-05	7.74571459808568e-05	flgF	flagellar basal-body rod protein FlgF
b1099	1.286	1.154	2.048	3.332	3.4	4.074	1.26768236762296	up	3.08999286862329e-06	2.43125402381131e-05	holB	DNA polymerase III subunit delta'
b1109	3.302	2.793	3.882	5.751	5.996	5.558	0.79450912488914	up	7.32099348548687e-05	0.00041336439200	ndh	NADH:quinone oxidoreductase II
b1111	6.127	5.497	6.502	9.667	10.621	10.534	0.76589890606245	up	0.00036342090111	0.00169029937097	comR	DNA-binding transcriptional repressor ComR
b1117	0.614	0.472	1.578	2.467	1.57	2.833	1.36670607012449	up	0.00089307320444	0.00369715150483	lolD	lipoprotein release complex - ATP binding subunit
b1126	2.843	2.332	3.62	5.382	5.041	5.042	0.81424922818084	up	0.00023935278911	0.00117823536670	potA	spermidine preferential ABC transporter ATP binding subunit
b1131	1.257	1.209	0.924	2.105	2.171	1.536	0.77774410924219	up	0.01463157912321	0.04091989575988	purB	adenylosuccinate lyase
b1133	2.725	2.844	3.575	6.779	7.069	6.869	1.17991515072038	up	8.88691175620725e-10	1.27204172333313e-08	mnmA	tRNA-specific 2-thiouridylase
b1136	31.347	39.073	45.3	64.326	68.983	70.697	0.81797319354097	up	2.23120405106268e-16	8.74226314552739e-15	icd	isocitrate dehydrogenase
b1150	3.532	0.905	0.0	0.0	0.0	0.0	-10.00000000000000	down	0.00199735611994	0.01000000000000	ymfR	IPR020297 domain-containing protein YmfR
b1186	1.537	2.579	2.053	3.893	4.288	3.945	0.97499172958162	up	4.53569632816327e-06	3.47021026764207e-05	nhaB	Na(+):H(+) antiporter NhaB
b1207	10.682	7.865	7.514	15.345	14.3	13.081	0.71322116738091	up	8.51526169740072e-06	6.06067892187475e-05	prs	ribose-phosphate diphosphokinase
b1211	3.581	3.06	4.239	6.503	6.92	5.941	0.83169669982685	up	5.41075102601752e-05	0.00031513968814	prfA	peptide chain release factor RF1
b1220	6.951	5.82	7.603	11.421	9.955	12.076	0.71536238709646	up	3.69040444789900e-06	2.85730116834336e-05	ychO	putative invasin YchO
b1275	26.519	23.792	20.132	48.787	51.546	50.394	1.09740928884984	up	4.84290758010774e-26	6.05988338814127e-24	cysB	DNA-binding transcriptional dual regulator CysB
b1286	1.448	1.456	1.309	4.714	4.898	4.837	1.77804255005974	up	1.95205054710650e-22	1.45615462927425e-20	rnb	RNase II
b1301	1.009	0.905	0.989	1.712	1.635	1.918	0.85888227081625	up	0.01362465509652	0.03854853181574	puuB	gamma-glutamylputrescine oxidase
b1307	16.5	17.913	14.974	30.684	31.773	30.564	0.91342470295643	up	7.79533383901010e-06	5.59964814102226e-05	pspD	phage shock protein D
b1311	0.244	0.939	0.359	1.178	1.624	0.928	1.27435640090240	up	0.00768338546720	0.02403536469942	ycjO	putative ABC transporter membrane subunit YcjO
b1316	0.76	0.292	0.977	1.273	1.166	1.083	0.79561700176974	up	0.01168892049590	0.03406249023973	ycjT	kojibiose phosphorylase
b1322	1.217	3.12	1.043	3.914	3.632	3.855	1.08347804462428	up	3.23115456680845e-05	0.00019989870119	ycjF	DUF697 domain-containing inner membrane protein YcjF
b1370	1.098	1.52	1.936	3.766	3.707	3.339	1.24742171954233	up	4.64453989931655e-06	3.53952264625715e-05	insH5	IS5 transposase and trans-activator
b1386	1.042	1.02	1.74	2.488	2.084	1.801	0.74520953636998	up	0.00286714612368	0.01019400532884	tynA	copper-containing amine oxidase
b1389	0.748	0.0	1.649	2.806	2.679	2.843	1.79672730052383	up	0.00141699329786	0.00552969517343	paaB	phenylacetyl-CoA 1,2-epoxidase subunit B
b1412	5.333	2.461	3.657	6.287	6.365	5.791	0.68759832314609	up	0.01085510008061	0.03202048153055	azoR	FMN dependent NADH:quinone oxidoreductase
b1435	1.647	2.027	2.743	4.06	4.382	4.174	0.97528036283048	up	2.80118482520793e-07	2.66972873144510e-06	rlhA	23S rRNA 5-hydroxycytidine C2501 synthase
b1464	6.266	8.34	4.604	12.527	13.068	10.207	0.89818161958166	up	1.78625897262130e-07	1.74092928512514e-06	yddE	PF02567 family protein YddE
b1497	1.489	1.145	2.05	2.493	2.95	3.233	0.88928472561652	up	0.00163961647762	0.00626412084212	ydeM	putative anaerobic sulfatase maturation enzyme YdeM
b1507	1.629	2.004	2.632	3.316	3.499	3.625	0.73673253457787	up	0.00443518652048	0.01493410461192	hipA	serine/threonine-protein kinase toxin HipA
b1508	4.842	3.723	2.964	8.216	8.669	10.077	1.22565798634263	up	0.00015144455049	0.00078327121513	hipB	antitoxin/DNA-binding transcriptional repressor HipB
b1512	8.357	12.332	12.942	17.79	18.253	19.252	0.71735685049006	up	2.22470446820142e-06	1.80159261631593e-05	lsrR	DNA-binding transcriptional repressor LsrR
b1516	1.685	1.62	2.166	4.514	4.633	4.117	1.27763480320477	up	1.29625599517517e-07	1.29592190857847e-06	lsrB	Autoinducer-2 ABC transporter periplasmic binding protein
b1530	1.981	1.905	2.547	5.574	4.814	5.648	1.31774669985574	up	0.00010549026231	0.00057150380938	marR	DNA-binding transcriptional repressor MarR
b1592	1.714	1.055	0.63	1.653	2.104	2.141	0.79511006537538	up	0.01295611832882	0.03692098564143	clcB	putative chloride:H(+) antiporter ClcB
b1596	6.014	8.324	7.195	15.744	15.469	14.926	1.09943633270140	up	8.85048493748403e-16	3.33310981286413e-14	ynfM	putative transporter YnfM
b1604	6.84	5.962	6.03	10.263	10.38	10.027	0.70364105403479	up	0.00014762292682	0.00077080759359	ydgH	DUF1471 domain-containing protein YdgH
b1608	104.142	91.593	92.999	188.254	204.967	198.876	1.03609246445065	up	2.60841012872157e-31	4.04720915572439e-29	rstA	DNA-binding transcriptional regulator RstA
b1609	18.7	18.58	20.547	54.623	52.821	51.125	1.45529511462675	up	6.75523775389457e-53	2.91150747192856e-50	rstB	sensor histidine kinase RstB
b1617	0.951	0.914	0.961	1.529	1.764	1.549	0.77683523711560	up	0.01414737908261	0.03976643729089	uidA	beta-glucuronidase
b1629	0.775	0.447	0.498	0.779	1.14	1.21	0.86328176268622	up	0.00960279024765	0.02883442396278	rsxC	SoxR
b1637	10.816	12.086	13.036	21.914	19.104	20.553	0.77674037568728	up	2.46184131395660e-09	3.30431918921718e-08	tyrS	tyrosine--tRNA ligase
b1644	3.265	3.476	3.136	5.248	5.524	5.318	0.70401781889896	up	0.00634327088656	0.02055601317375	ydhJ	putative membrane fusion protein YdhJ
b1652	4.323	3.58	5.619	7.661	11.225	8.846	1.03624147328921	up	1.07055124463283e-06	9.20769019496836e-06	rnt	ribonuclease T
b1653	1.727	1.507	1.817	2.726	2.96	2.762	0.74203734738162	up	6.14030529880100e-06	4.51959094004727e-05	lhr	ATP-dependent helicase Lhr
b1657	1.473	1.275	0.812	2.072	2.638	2.4	0.99796624846977	up	0.00085933268231	0.00358039900611	ydhP	putative transporter YdhP
b1660	2.667	3.418	2.482	5.811	7.275	5.791	1.13976475183476	up	3.10401537895460e-09	4.10937735664330e-08	punC	purine nucleoside transporter PunC
b1693	3.974	3.93	5.005	6.085	7.406	10.327	0.88367349329749	up	4.79780146296561e-05	0.00028411166637	aroD	3-dehydroquinate dehydratase
b1704	5.968	4.273	3.024	11.358	9.685	8.604	1.16025964639282	up	4.56333467840564e-12	1.00006639647093e-10	aroH	3-deoxy-7-phosphoheptulonate synthase, Trp-sensitive
b1733	1.724	1.105	1.477	3.233	2.645	3.12	1.06325080620199	up	0.00146182650862	0.00567610112806	chbG	chitooligosaccharide monodeacetylase ChbG
b1761	14.108	16.52	15.547	27.231	28.784	26.113	0.83076179412408	up	1.16811587852020e-12	2.84976194514457e-11	gdhA	glutamate dehydrogenase
b1773	2.317	1.188	2.648	3.586	4.082	3.354	0.84102102730709	up	0.00399791180680	0.01360342096368	ydjI	L-glycero-L-galacto-octuluronate-1-phosphate aldolase
b1775	0.468	0.0	0.574	0.837	1.038	0.509	1.19400557706127	up	0.00768338546720	0.02403536469942	ydjK	putative transporter YdjK
b1789	0.0	0.0	0.0	1.291	1.479	0.785	10.00000000000000	up	6.35077243961364e-06	0.01000000000000	yeaL	DUF441 domain-containing inner membrane protein YeaL
b1807	2.167	1.428	3.412	3.981	3.8	4.37	0.79420363305702	up	0.01207101138923	0.03494287550658	tsaB	N(6)-L-threonylcarbamoyladenine synthase, TsaB subunit
b1812	0.316	0.73	0.581	1.611	1.537	1.718	1.58050436239824	up	5.58043271333077e-06	4.15479817562573e-05	pabB	aminodeoxychorismate synthase subunit 1
b1831	22.502	28.92	42.575	54.837	52.032	54.393	0.77871971012282	up	3.81215680762882e-11	6.97516804565669e-10	proQ	RNA chaperone ProQ
b1844	15.924	15.495	15.042	25.773	27.595	27.173	0.79370278454967	up	4.11503154043968e-08	4.60005975370764e-07	exoX	exonuclease X
b1858	26.506	22.794	21.776	50.397	49.859	45.03	1.03146098106494	up	5.99232912408131e-20	3.57603764189406e-18	znuC	Zn(2(+)) ABC transporter ATP binding subunit
b1860	5.967	8.359	9.081	12.904	13.736	12.613	0.74586213232320	up	7.03352310826801e-06	5.10918279718569e-05	ruvB	Holliday junction branch migration complex subunit RuvB
b1861	7.041	5.956	8.536	11.13	12.426	13.381	0.77851652677753	up	9.19007502155331e-05	0.00050636791205	ruvA	Holliday junction branch migration complex subunit RuvA
b1867	4.94	5.26	8.375	12.828	10.885	10.523	0.88215087612284	up	3.17699946277047e-05	0.00019686231495	yecD	isochorismatase family protein YecD
b1875	5.32	5.552	9.213	11.403	11.468	11.967	0.79454242932438	up	0.00019899046464	0.00100244676926	yecM	putative metal-binding enzyme YecM
b1880	0.375	0.0	0.413	1.105	1.247	1.731	2.37331770909469	up	1.01728510381354e-07	1.05792196184792e-06	flhB	flagellar biosynthesis protein FlhB
b1886	0.648	0.698	0.667	2.223	2.387	2.464	1.81316366455515	up	1.82598150391409e-11	3.61376645596059e-10	tar	methyl-accepting chemotaxis protein Tar
b1894	5.465	2.401	7.456	9.203	9.584	8.901	0.85365495866937	up	0.00722942557078	0.02289219737883	insA5	IS1 protein InsA
b1908	9.059	7.464	10.458	19.589	19.362	21.254	1.15793860189299	up	4.44114131124413e-14	1.31505245391725e-12	yecA	putative Fe-binding protein YecA
b1915	5.746	5.891	9.146	10.776	14.695	15.598	0.98264487003057	up	0.00084066763534	0.00350639758867	yecF	DUF2594 domain-containing protein YecF
b1942	0.485	0.0	0.0	1.56	0.993	0.79	2.78501041308607	up	0.00164071842629	0.00626412084212	fliJ	flagellar biosynthesis protein FliJ
b1961	4.859	5.722	4.128	9.845	10.252	10.223	1.04356907104854	up	4.80842608957827e-12	1.04785869671203e-10	dcm	DNA-cytosine methyltransferase
b1983	4.508	2.773	3.532	7.729	6.149	6.2	0.89284687494981	up	0.00014320125415	0.00075064549304	yeeN	putative transcriptional regulator YeeN
b2014	1.268	0.732	0.932	1.869	2.109	2.41	1.12347122312835	up	0.00013763130791	0.00072438513347	plaP	putrescine:H(+) symporter PlaP
b2020	2.642	1.524	2.79	4.424	4.307	5.02	0.98320362573098	up	2.99011279419315e-06	2.36707092421944e-05	hisD	histidinal/histidinol dehydrogenase
b2102	0.0	0.607	0.58	1.128	1.077	0.857	1.36713202069478	up	0.01663233290761	0.04527496094639	yegX	putative glycosyl hydrolase YegX
b2103	0.0	1.034	0.593	1.586	1.789	1.168	1.48141397990030	up	0.00132346367864	0.00518557132268	thiD	bifunctional hydroxymethylpyrimidine kinase/phosphomethylpyrimidine kinase
b2111	1.587	0.61	0.875	2.126	2.639	1.724	1.07881053107658	up	0.01589050478750	0.04356132019131	yehD	putative fimbrial protein YehD
b2114	3.496	4.073	3.813	6.414	6.719	7.074	0.82809940492364	up	1.64832078318601e-07	1.61460513080266e-06	metG	methionine--tRNA ligase
b2124	40.715	39.753	37.642	67.655	70.434	72.03	0.83107534474258	up	4.29663492713562e-12	9.46968572861310e-11	yehS	DUF1456 domain-containing protein YehS
b2147	2.092	1.743	2.689	4.11	3.299	3.881	0.79121399841762	up	0.00149622453334	0.00579227042399	preA	dihydropyrimidine dehydrogenase (NAD(+)) subunit PreA
b2153	10.306	12.631	15.617	25.714	23.394	24.831	0.93945444609179	up	1.12911261158741e-10	1.94659014237669e-09	folE	GTP cyclohydrolase 1
b2174	3.923	2.553	3.326	6.306	5.248	6.718	0.89848445714371	up	0.00022425979747	0.00111085355314	lpxT	lipid A-core phosphotransferase
b2175	38.001	33.022	36.294	71.472	66.478	71.182	0.96253500379528	up	3.82854919120363e-18	1.87986611552897e-16	mepS	peptidoglycan endopeptidase/peptidoglycan L,D-carboxypeptidase
b2176	1.937	3.831	4.677	7.341	7.503	6.236	1.01306028405503	up	2.63063801270982e-09	3.51870512113841e-08	pdeN	putative c-di-GMP phosphodiesterase PdeN
b2195	0.0	0.594	1.418	0.0	0.198	0.0	-3.34486090732349	down	0.00028945125605	0.00139130287761	ccmG	thiol:disulfide oxidoreductase CcmG
b2198	1.026	0.0	0.0	1.1	2.624	1.671	2.39455806769781	up	0.01222767919018	0.03536999819440	ccmD	cytochrome c maturation protein D
b2205	0.619	0.476	0.682	0.995	2.059	1.681	1.41390552899236	up	0.00306107612359	0.01074680270556	napG	ferredoxin-type protein NapG
b2206	0.78	0.666	1.018	1.625	1.95	1.74	1.10905801367867	up	5.14553896503413e-06	3.86812900104019e-05	napA	periplasmic nitrate reductase subunit NapA
b2207	0.0	0.628	0.0	1.749	1.252	1.329	2.78547163935867	up	0.00460442876465	0.01539705101560	napD	NapA signal peptide-binding chaperone NapD
b2221	0.325	0.25	0.239	0.871	1.164	0.882	1.84134635440979	up	0.00642365030082	0.02076444959741	atoD	acetyl-CoA:acetoacetyl-CoA transferase subunit alpha
b2229	0.0	0.0	1.015	1.11	1.06	1.875	1.99462803444215	up	0.00044606737284	0.00202848222655	yfaT	DUF1175 domain-containing protein YfaT
b2231	5.001	3.216	4.216	7.161	6.92	6.9	0.75490757217643	up	1.18003443269360e-07	1.19513147896044e-06	gyrA	DNA gyrase subunit A
b2241	1.058	0.203	0.486	1.205	1.218	1.221	1.06063045395553	up	0.00214258884332	0.00795320777342	glpA	anaerobic glycerol-3-phosphate dehydrogenase subunit A
b2251	5.058	4.279	7.432	11.383	8.279	9.062	0.77645893539770	up	0.00375688087294	0.01287362270859	nudI	pyrimidine deoxynucleotide diphosphatase NudI
b2260	1.589	1.711	1.868	2.81	3.089	3.02	0.78727237183069	up	0.00294348548893	0.01043672779850	menE	o-succinylbenzoate--CoA ligase
b2278	3.977	4.138	2.75	5.641	5.864	6.859	0.75719053596727	up	1.05780858085495e-05	7.27524731407156e-05	nuoL	NADH:quinone oxidoreductase subunit L
b2281	4.365	6.103	4.373	11.056	10.352	11.419	1.14529300747350	up	1.11249883701023e-07	1.13562710230597e-06	nuoI	NADH:quinone oxidoreductase subunit I
b2290	16.629	17.685	20.404	32.797	32.485	31.696	0.82564165714075	up	6.14666215133638e-13	1.55835963954469e-11	alaA	glutamate--pyruvate aminotransferase AlaA
b2311	15.12	13.081	10.831	23.496	21.269	22.781	0.79121248079257	up	8.63180895795884e-07	7.60972430634598e-06	ubiX	flavin prenyltransferase
b2316	27.787	34.95	28.891	49.841	50.108	49.351	0.70435354847916	up	1.70677595199931e-09	2.35607968605171e-08	accD	acetyl-CoA carboxyltransferase subunit beta
b2321	0.865	0.832	1.113	2.202	1.992	1.762	1.08376548786438	up	0.00299917828208	0.01058581670262	flk	putative flagella assembly protein
b2323	10.941	12.485	13.483	19.668	21.934	23.57	0.82027911034130	up	1.60048137999470e-10	2.66449239184525e-09	fabB	3-oxoacyl-[acyl carrier protein] synthase 1
b2329	7.143	6.866	9.766	15.096	11.366	13.896	0.76340859224542	up	1.16571983465580e-06	9.87298523718312e-06	aroC	chorismate synthase
b2330	5.773	3.729	5.599	8.91	6.733	9.153	0.71546219937849	up	0.00032751847592	0.00154367456633	prmB	ribosomal protein L3 N(5)-glutamine methyltransferase
b2336	0.286	0.44	0.42	0.92	1.171	1.243	1.54062227543858	up	0.01027458083382	0.03049357234459	yfcS	putative fimbrial chaperone YfcS
b2349	0.0	0.0	0.41	1.196	1.428	0.909	3.10710462559652	up	3.47362961700960e-09	4.56752857097635e-08	intS	prophage CPS-53 integrase
b2365	1.127	0.495	0.828	1.639	1.73	1.399	0.96059389835800	up	0.00474402892910	0.01580935413745	dsdX	D-serine transporter
b2366	1.297	1.371	1.548	2.346	2.654	2.993	0.92285737127423	up	0.00088512466891	0.00367601562173	dsdA	D-serine ammonia-lyase
b2372	2.052	0.877	1.508	3.421	2.333	2.105	0.82475695132360	up	0.00836894436627	0.02570319493013	yfdV	putative transport protein YfdV
b2384	0.623	0.958	0.458	3.003	4.247	4.17	2.48561153379301	up	2.51012582980517e-17	1.08186423264603e-15	ypdE	aminopeptidase YpdE
b2422	0.392	0.0	0.577	2.524	1.807	2.877	2.89499178015383	up	9.67897275239847e-15	3.15501977365997e-13	cysA	sulfate/thiosulfate ABC transporter ATP binding subunit
b2441	0.791	0.487	0.349	1.78	1.133	0.945	1.24562350941712	up	0.00082927299215	0.00347006465646	eutB	ethanolamine ammonia-lyase subunit alpha
b2451	0.614	0.708	0.0	1.727	1.256	1.75	1.84000915113971	up	1.16504573053643e-07	1.18303989234314e-06	eutA	ethanolamine ammonia-lyase reactivase EutA
b2454	0.257	0.396	0.0	0.966	1.053	0.419	1.90049470307493	up	0.00279742527046	0.00998271630554	eutJ	putative ethanolamine utilization chaperonin EutJ
b2459	0.268	0.0	0.394	1.292	1.371	0.728	2.35675504816148	up	0.00011740417633	0.00062902044198	eutT	putative ethanolamine utilization cobalamin adenosyltransferase
b2468	1.306	0.753	1.199	2.507	2.394	2.304	1.14500454915829	up	1.01593818997794e-06	8.75738719760984e-06	aegA	putative oxidoreductase AegA
b2477	13.532	17.61	17.894	26.66	26.196	27.579	0.71398175981384	up	5.40179512243246e-08	5.83664715317981e-07	bamC	outer membrane protein assembly factor BamC
b2489	0.0	0.0	0.209	1.065	0.29	0.925	3.44727088912442	up	5.46765160329464e-05	0.00031797632038	hyfI	hydrogenase 4 catalytic subunit HyfI
b2496	6.446	4.957	6.088	10.197	9.106	9.499	0.71955524983138	up	0.00070910711162	0.00304272841371	hda	inibitor of reinitiation of DNA replication
b2505	0.415	0.0	1.22	3.559	3.61	3.607	2.72043676025707	up	2.32630945929586e-10	3.77562945297433e-09	yfgH	lipoprotein YfgH
b2508	4.7	4.405	5.072	12.75	12.021	11.324	1.34824487454321	up	3.69340367557510e-22	2.60485688319196e-20	guaB	inosine 5'-monophosphate dehydrogenase
b2519	0.932	1.146	1.848	2.396	2.668	2.782	0.99889165477782	up	3.43836502847474e-06	2.68358509968884e-05	pbpC	peptidoglycan glycosyltransferase PbpC
b2523	2.349	3.484	2.959	5.035	4.979	5.74	0.84145271397920	up	6.36902718813623e-05	0.00036385061064	pepB	aminopeptidase B
b2524	17.152	14.014	14.176	26.997	22.481	25.609	0.72771474520101	up	0.00260082519065	0.00938474503676	iscX	accessory
b2525	8.978	10.356	13.191	20.273	17.057	18.105	0.76924753153036	up	0.00059033555530	0.00257872930071	fdx	reduced ferredoxin
b2538	1.424	1.217	1.395	2.967	2.751	3.264	1.15410464262622	up	5.64559781816295e-06	4.18724167048835e-05	hcaE	putative 3-phenylpropionate/cinnamate dioxygenase subunit alpha
b2541	0.0	0.408	0.195	1.136	0.949	1.583	2.60470375713721	up	7.17911050910670e-06	5.19547941507927e-05	hcaB	2,3-dihydroxy-2,3-dihydrophenylpropionate dehydrogenase
b2546	0.647	0.995	0.475	2.08	2.096	1.757	1.48672736408748	up	5.32484415258302e-05	0.00031060256343	yphD	putative ABC transporter membrane subunit YphD
b2549	0.722	0.858	1.254	1.759	1.813	1.782	0.91777019261455	up	3.28345859734529e-05	0.00020248864704	yphG	DUF5107 domain-containing protein YphG
b2551	24.743	27.748	26.13	50.177	47.724	47.391	0.88596839656106	up	1.21272425857652e-17	5.46995046397477e-16	glyA	serine hydroxymethyltransferase
b2552	2.895	2.087	1.595	3.974	3.887	3.438	0.78069076935391	up	0.00143664371532	0.00559512145755	hmp	nitric oxide dioxygenase
b2561	4.822	3.708	1.865	7.343	7.529	7.303	1.09304213449854	up	1.05478802911325e-07	1.08528455303191e-06	yfhH	putative DNA-binding transcriptional regulator YfhH
b2579	91.461	88.457	92.339	299.459	294.191	297.949	1.71142574551974	up	1.15816588029487e-85	1.12313136241595e-82	grcA	stress-induced alternate pyruvate formate-lyase subunit
b2599	39.159	41.245	38.722	70.108	70.343	71.441	0.83084063575598	up	9.61354056076504e-17	3.92536040370606e-15	pheA	fused chorismate mutase/prephenate dehydratase
b2608	16.484	14.487	20.472	29.442	28.909	31.75	0.80856797840122	up	4.90543589896769e-08	5.39042092127356e-07	rimM	ribosome maturation factor RimM
b2649	7.89	2.929	5.396	9.33	8.906	10.044	0.80245195760952	up	3.07650366125293e-05	0.00019124611702	ypjB	DUF5508 domain-containing protein YpjB
b2650	6.692	4.117	2.95	7.41	5.933	8.719	0.68118677931389	up	0.01517591321155	0.04216924566736	ypjC	DUF5507 domain-containing protein YpjC
b2677	2.328	2.204	2.237	4.895	4.672	4.668	1.07242451757925	up	9.77945585134431e-07	8.52460881963249e-06	proV	glycine betaine ABC transporter ATP binding subunit ProV
b2678	1.416	0.778	1.635	2.493	3.001	3.076	1.16232129102486	up	6.15459603483415e-05	0.00035368411880	proW	glycine betaine ABC transporter membrane subunit ProW
b2719	0.281	0.216	1.031	1.203	1.866	1.828	1.68023416599753	up	0.00038264977782	0.00177547666049	hycG	hydrogenase 3
b2720	0.0	0.61	0.292	1.063	1.015	1.293	1.90194214543699	up	0.00488102921448	0.01615487399569	hycF	hydrogenase 3
b2721	0.756	0.484	0.463	1.418	1.547	1.779	1.47800928386958	up	2.18996146448894e-06	1.78089319093346e-05	hycE	hydrogenase 3 large subunit
b2722	0.0	0.0	0.0	1.374	1.908	1.013	10.00000000000000	up	4.49052942859651e-14	0.01000000000000	hycD	hydrogenase 3 membrane subunit HycD
b2724	0.0	0.271	0.259	1.321	0.72	0.765	2.40438450880913	up	0.00154655145917	0.00596922697523	hycB	hydrogenase 3
b2733	1.346	1.035	1.668	3.245	3.14	2.922	1.20074452535009	up	1.85259120617896e-10	3.05795799522050e-09	mutS	DNA mismatch repair protein MutS
b2739	1.664	2.346	2.037	3.566	3.688	3.162	0.78450686734467	up	0.01524213900177	0.04217240418205	ygbM	putative 2-oxo-tetronate isomerase YgbM
b2742	30.241	26.453	41.379	66.538	64.485	65.368	1.00180068105181	up	4.04091185054406e-25	4.47848487664583e-23	nlpD	murein hydrolase activator NlpD
b2763	0.503	0.0	0.924	0.876	1.094	1.229	1.16461885743044	up	0.00117779467039	0.00468581079635	cysI	sulfite reductase, hemoprotein subunit
b2764	0.479	0.644	0.264	1.668	1.653	1.365	1.75636719840007	up	3.01052416286951e-08	3.48569565868594e-07	cysJ	sulfite reductase, flavoprotein subunit
b2766	0.678	0.13	0.747	1.452	2.08	1.931	1.81275893212470	up	9.40872056112423e-08	9.86389920448673e-07	ygcN	putative oxidoreductase with FAD/NAD(P)-binding domain
b2786	3.204	2.765	2.986	5.528	5.157	5.262	0.83251758874452	up	5.18705427389929e-08	5.63601779508553e-07	barA	sensor histidine kinase BarA
b2790	41.657	36.453	36.232	63.628	64.904	62.652	0.74160620817065	up	5.88119994364360e-09	7.55403131834223e-08	yqcA	putative flavodoxin YqcA
b2807	1.632	2.092	2.798	6.997	5.566	6.499	1.54730878409836	up	2.37730971218857e-06	1.90923071916759e-05	ygdD	DUF423 domain-containing inner membrane protein YgdD
b2817	2.921	2.907	1.262	4.051	4.658	3.545	0.78939265134404	up	0.00066336223492	0.00285591799028	amiC	N-acetylmuramoyl-L-alanine amidase C
b2818	85.572	81.355	85.09	205.598	206.775	208.239	1.30017043562365	up	4.87164663669651e-57	2.69958818624940e-54	argA	N-acetylglutamate synthase
b2825	0.764	0.294	1.123	1.842	1.759	1.659	1.27006141345214	up	0.01490190388688	0.04155606411014	ppdB	prepilin-type N-terminal cleavage/methylation domain-containing protein PpdB
b2832	4.527	4.873	6.651	9.54	8.49	8.52	0.72604761264773	up	0.00100021862826	0.00407119418575	ygdQ	PF03741 family inner membrane protein YgdQ
b2870	0.543	0.556	0.532	1.454	2.036	1.572	1.63393273937645	up	9.85726371529202e-06	6.86469047605345e-05	ygeW	putative carbamoyltransferase YgeW
b2872	1.244	1.23	2.22	3.048	2.91	2.51	0.85119931814894	up	0.00293822803719	0.01042761807527	ygeY	putative peptidase YgeY
b2883	1.632	1.632	0.959	2.362	2.421	2.747	0.83437711673197	up	0.00385745502319	0.01317171481949	guaD	guanine deaminase
b2891	13.528	8.443	12.387	18.91	18.653	18.415	0.70421339746504	up	5.01323067335857e-07	4.59723919195222e-06	prfB	peptide chain release factor RF2
b2901	5.237	3.912	6.376	8.579	8.878	9.018	0.77003626273903	up	2.26506623949999e-06	1.83045665479593e-05	bglA	6-phospho-beta-glucosidase A
b2903	0.825	0.749	1.487	2.009	1.572	1.75	0.80039711653253	up	0.00091763884645	0.00377467771514	gcvP	glycine decarboxylase
b2912	3.14	3.622	4.037	7.36	7.829	6.18	0.98461969034209	up	0.00016936865676	0.00086787453050	fau	5-formyltetrahydrofolate cyclo-ligase
b2916	10.846	16.125	15.759	23.891	25.396	23.162	0.76171604415701	up	5.07417020290312e-08	5.56008650199469e-07	argP	DNA-binding transcriptional dual regulator ArgP
b2947	12.461	10.802	12.317	18.939	21.324	18.083	0.71356676789361	up	1.13455805859906e-06	9.65120769584592e-06	gshB	glutathione synthetase
b2948	12.607	17.04	23.295	35.619	35.175	34.225	0.98816535604667	up	4.81366384484640e-13	1.23656967246087e-11	yqgE	DUF179 domain-containing protein YqgE
b2952	5.7	8.182	7.817	14.254	14.384	13.205	0.94735677386100	up	8.44273467715334e-07	7.49413451091026e-06	yggT	uncharacterized protein YggT
b2953	0.74	1.708	3.264	4.761	4.545	3.216	1.13239300107267	up	0.01742946081907	0.04711420105725	yggU	DUF167 domain-containing protein YggU
b2954	1.088	1.395	1.865	3.304	2.783	2.56	0.99184280006604	up	0.01181087929079	0.03431790319772	rdgB	dITP/XTP pyrophosphatase
b2958	8.08	5.983	7.255	12.828	13.011	11.536	0.81000061257572	up	1.03454444147237e-05	7.14056563784930e-05	yggN	DUF2884 domain-containing protein YggN
b2992	0.881	1.355	1.619	2.361	3.606	3.589	1.30966929567250	up	0.00161867958751	0.00619216777117	hybE	hydrogenase 2-specific chaperone
b2996	2.183	1.511	1.925	3.392	3.573	3.911	0.95275902796844	up	0.00045417666018	0.00206052779512	hybA	hydrogenase 2
b3006	40.162	44.636	39.843	70.058	69.127	69.237	0.74172871649231	up	3.46160529464274e-11	6.48674731300444e-10	exbB	Ton complex subunit ExbB
b3008	3.083	2.511	2.931	4.276	4.453	5.121	0.70011228506908	up	0.00272152603581	0.00975674629659	metC	cystathionine beta-lyase/L-cysteine desulfhydrase/alanine racemase
b3012	158.998	165.095	206.664	292.539	288.047	292.324	0.71778138923463	up	1.14762513204456e-14	3.64888351409905e-13	dkgA	methylglyoxal reductase DkgA
b3025	2.285	4.017	5.756	7.697	5.845	6.913	0.76246142925737	up	0.00320619696945	0.01116412750852	qseB	DNA-binding transcriptional activator QseB
b3026	3.671	2.577	3.049	5.046	4.735	5.546	0.72123634929211	up	0.00053203912694	0.00235860545532	qseC	sensor histidine kinase QseC
b3041	56.667	65.873	62.689	99.919	101.114	102.318	0.71167798737011	up	4.77027499858297e-11	8.60646359046667e-10	ribB	3,4-dihydroxy-2-butanone-4-phosphate synthase
b3057	2.621	2.016	1.733	3.371	4.559	3.985	0.90341051193084	up	0.00106722002876	0.00429434283358	bacA	undecaprenyl pyrophosphate phosphatase
b3075	4.598	3.873	3.861	6.453	8.288	7.371	0.84242117399314	up	2.61365156137099e-05	0.00016702396057	ebgR	DNA-binding transcriptional repressor EbgR
b3084	0.948	0.437	0.418	1.32	2.229	1.852	1.58281116027640	up	8.55164946437002e-06	6.07543008650024e-05	rlmG	23S rRNA m(2)G1835 methyltransferase
b3090	0.0	0.0	0.287	0.837	0.599	1.06	3.12036183568852	up	0.00090881840051	0.00374634067542	ygjV	inner membrane protein YgjV
b3091	1.882	1.559	1.277	2.483	2.963	2.673	0.78312278335967	up	0.00238522323034	0.00870251300387	uxaA	D-altronate dehydratase
b3124	1.88	1.301	2.348	3.224	3.462	3.369	0.86281908129560	up	0.00132186993099	0.00518456366258	garK	glycerate 2-kinase 1
b3141	1.995	0.0	0.838	1.68	1.458	2.476	0.98669089425263	up	0.00868221952603	0.02660215603593	agaI	putative deaminase AgaI
b3150	5.985	7.767	7.42	11.626	12.055	12.795	0.78478911380654	up	0.00020989295230	0.00104784396650	dolP	division and outer membrane stress-associated lipid-binding lipoprotein
b3158	1.082	0.333	1.271	2.087	1.66	1.879	1.06664182746628	up	0.00382040744976	0.01307975330769	ubiU	ubiquinone biosynthesis protein UbiU
b3162	10.374	12.274	12.061	21.93	20.993	21.231	0.88622884746935	up	3.84331908678323e-15	1.31931280864001e-13	deaD	ATP-dependent RNA helicase DeaD
b3172	35.27	30.451	36.158	75.681	76.838	75.64	1.16318262465155	up	1.31537552934048e-37	3.00137745783043e-35	argG	argininosuccinate synthetase
b3182	1.803	0.693	1.766	3.059	3.843	3.1	1.23068018411720	up	1.07961778448137e-07	1.10497028654439e-06	dacB	peptidoglycan DD-endopeptidase DacB
b3211	1.39	0.713	0.851	2.607	2.489	2.013	1.26696824540662	up	0.00019216322370	0.00097310854402	yhcC	radical SAM family oxidoreductase YhcC
b3232	5.157	3.672	5.333	7.984	8.207	7.675	0.75293052331429	up	5.25709005518867e-05	0.00030757544984	zapE	cell division protein ZapE
b3264	1.625	0.5	1.194	1.741	2.66	2.47	1.04976471240086	up	0.00875994635575	0.02679267146778	envR	DNA-binding transcriptional repressor EnvR
b3271	2.555	3.056	2.503	5.02	4.066	4.162	0.70728730317614	up	0.01714076571693	0.04643088702231	yhdZ	putative ABC transporter ATP-binding subunit YhdZ
b3296	38.86	40.29	46.648	85.521	83.415	81.382	0.99265287998580	up	1.69787986624044e-21	1.11628406799096e-19	rpsD	30S ribosomal subunit protein S4
b3297	39.226	36.538	46.271	71.937	66.694	71.691	0.78530464082347	up	6.96915492454240e-10	1.01629142677819e-08	rpsK	30S ribosomal subunit protein S11
b3298	70.615	73.333	80.7	133.564	132.442	137.303	0.84421929719882	up	1.09344336980884e-14	3.50534448883347e-13	rpsM	30S ribosomal subunit protein S13
b3309	55.406	49.446	64.826	95.662	90.97	95.074	0.73139066928764	up	7.91485164530120e-09	1.00005568508545e-07	rplX	50S ribosomal subunit protein L24
b3318	7.822	10.39	15.15	18.671	21.461	16.216	0.75615809678711	up	0.00105019607735	0.00423022905922	rplW	50S ribosomal subunit protein L23
b3319	3.2	3.555	3.918	6.478	6.911	8.687	1.04851094564377	up	2.07624659148138e-05	0.00013558519408	rplD	50S ribosomal subunit protein L4
b3320	10.26	7.89	9.799	20.708	20.818	23.211	1.21179296551054	up	1.40583579274490e-15	5.09648321500698e-14	rplC	50S ribosomal subunit protein L3
b3321	23.48	18.057	25.368	42.185	43.45	41.995	0.93178123637962	up	2.04395393222514e-09	2.78192887828117e-08	rpsJ	30S ribosomal subunit protein S10
b3344	0.599	0.921	0.879	2.566	2.143	2.275	1.54160855737397	up	0.01027458083382	0.03049357234459	tusC	sulfurtransferase complex subunit TusC
b3359	15.529	15.335	15.557	30.826	32.315	32.097	1.03675924487785	up	1.36438561916384e-20	8.26945596365083e-19	argD	N-acetylornithine aminotransferase/N-succinyldiaminopimelate aminotransferase
b3368	2.666	3.135	2.074	6.134	5.856	5.79	1.17490043382604	up	3.79781378954153e-10	5.91635328900867e-09	cysG	siroheme synthase
b3374	0.548	0.632	1.208	1.616	2.103	2.381	1.35299537708116	up	0.00089307320444	0.00369715150483	frlD	fructoselysine 6-kinase
b3375	4.121	7.47	7.353	13.407	10.991	12.306	0.95419520490112	up	2.39105466921618e-07	2.28445838962797e-06	frlR	DNA-binding transcriptional regulator FrlR
b3376	2.182	1.526	1.02	3.189	3.653	3.878	1.18099784842748	up	3.52177575568600e-06	2.74316629644698e-05	yhfS	putative aminotransferase YhfS
b3384	12.006	9.398	15.436	22.976	21.165	22.233	0.84934463604792	up	1.48941941799634e-10	2.50106403567437e-09	trpS	tryptophan--tRNA ligase
b3385	2.555	2.401	3.754	4.107	4.792	5.395	0.71466312825908	up	0.01150274511718	0.03362407559122	gph	phosphoglycolate phosphatase
b3393	0.489	0.0	0.359	1.309	0.75	1.061	1.87937269335055	up	0.01524022090275	0.04217240418205	hofO	DNA utilization protein HofO
b3396	1.772	2.726	1.55	3.618	3.367	3.07	0.73338018516843	up	0.00018659030225	0.00094860259819	mrcA	peptidoglycan glycosyltransferase/peptidoglycan DD-transpeptidase MrcA
b3409	4.269	5.209	4.295	10.591	11.724	11.689	1.30385975770149	up	2.52943377102105e-26	3.27055786593022e-24	feoB	Fe(2(+)) transporter FeoB
b3410	11.819	6.292	12.022	18.512	17.671	15.302	0.77280726015812	up	0.00306418246774	0.01074680270556	feoC	Fe(2(+)) transport protein FeoC
b3422	0.809	1.243	1.386	2.166	2.068	2.122	0.88654380039531	up	0.00220821919332	0.00815779261990	rtcR	DNA-binding transcriptional activator RtcR
b3424	4.408	4.387	2.667	5.696	6.366	6.757	0.71532969093822	up	0.00236088045223	0.00865355318776	glpG	rhomboid protease GlpG
b3434	2.176	3.347	1.865	5.442	4.082	4.53	0.92772225359732	up	0.00267570105032	0.00962805600576	yhgN	MarC family putative inner membrane protein YhgN
b3460	5.465	6.003	4.732	8.68	9.584	9.113	0.75696945939548	up	2.75240517744430e-05	0.00017416932599	livJ	branched chain amino acid/phenylalanine ABC transporter periplasmic binding protein
b3469	2.058	2.487	2.232	3.465	3.959	3.724	0.71806372695333	up	0.00030862923965	0.00146712355464	zntA	Zn(2(+))/Cd(2(+))/Pb(2(+)) exporting P-type ATPase
b3477	0.228	0.175	0.168	1.588	1.4	1.362	2.92938690350000	up	2.11390661484691e-08	2.50759747981381e-07	nikB	Ni(2(+)) ABC transporter membrane subunit NikB
b3478	0.0	0.993	0.38	2.353	2.643	3.086	2.55735455875214	up	2.84684276286814e-11	5.41318778292427e-10	nikC	Ni(2(+)) ABC transporter membrane subunit NikC
b3479	1.972	1.083	0.828	2.415	3.17	3.058	1.15435431538560	up	0.00060816269585	0.00263877303939	nikD	Ni(2(+)) ABC transporter ATP binding subunit NikD
b3480	0.267	0.616	0.785	1.574	2.868	1.885	1.92338320019405	up	3.64971696948957e-06	2.83712467427856e-05	nikE	Ni(2(+)) ABC transporter ATP binding subunit NikE
b3481	5.896	9.068	9.844	17.806	18.917	16.297	1.09573031082179	up	5.15853874243188e-08	5.62077859041945e-07	nikR	DNA-binding transcriptional repressor NikR
b3482	4.781	4.264	4.41	9.539	9.965	9.749	1.12044045767918	up	6.00498433150116e-25	6.47037061719250e-23	rhsB	rhs element protein RhsB
b3483	2.806	3.02	4.535	7.517	6.027	5.179	0.85364649930369	up	0.01121616533987	0.03293528035833	yhhH	PF15631 family protein YhhH
b3486	0.788	0.908	1.157	1.477	1.45	1.753	0.71402286068944	up	0.00725565754664	0.02295652171566	rbbA	ribosome-associated ATPase
b3487	1.009	1.086	1.779	3.027	2.786	3.067	1.19672942450391	up	3.53463883972956e-05	0.00021625968548	yhiI	putative membrane fusion protein YhiI
b3520	4.645	6.87	6.3	9.956	9.687	9.7	0.71992294036688	up	0.00194708399648	0.00731854537050	yhjB	putative DNA-binding transcriptional regulator YhjB
b3523	5.212	5.385	6.581	11.606	10.247	9.727	0.87844794599200	up	1.67003074508410e-08	2.01808388167639e-07	yhjE	putative transporter YhjE
b3542	2.386	2.202	1.578	4.347	3.662	2.461	0.76385176224357	up	0.00897961710077	0.02736208541546	dppC	dipeptide ABC transporter membrane subunit DppC
b3551	2.585	1.633	1.967	3.413	3.258	3.859	0.76765704859034	up	5.76543771118204e-05	0.00033429197133	bisC	biotin sulfoxide reductase
b3556	387.436	360.951	287.609	565.345	568.662	555.821	0.70585795960685	up	1.80243015663217e-12	4.21182323950372e-11	cspA	cold shock protein CspA
b3560	3.308	3.815	4.339	6.583	8.943	6.285	0.92819532375706	up	7.43757562473072e-06	5.36251967441086e-05	glyQ	glycine--tRNA ligase subunit alpha
b3571	1.273	1.632	1.637	2.388	2.93	3.168	0.90175254384226	up	5.31926377939270e-05	0.00031060256343	malS	alpha-amylase
b3572	17.526	18.102	20.576	30.567	30.058	32.931	0.73515706321812	up	5.09045031452260e-10	7.67730045105097e-09	avtA	valine--pyruvate aminotransferase
b3573	0.0	1.049	0.668	1.461	1.86	2.221	1.69049927403529	up	0.00292857032409	0.01040286106881	ysaA	putative electron transport protein YsaA
b3575	2.157	3.981	4.437	6.356	6.73	5.504	0.81386734234340	up	0.00022685526216	0.00112098288144	yiaK	2,3-diketo-L-gulonate reductase
b3580	0.0	0.221	0.106	0.54	1.031	0.625	2.74740287104900	up	9.94469574025592e-07	8.62986012896034e-06	lyxK	L-xylulose kinase
b3581	0.325	0.0	0.0	2.264	2.161	2.117	4.33109358629185	up	5.46527805797946e-12	1.17776742149457e-10	sgbH	3-keto-L-gulonate-6-phosphate decarboxylase SgbH
b3587	3.325	3.068	1.954	0.713	0.68	0.722	-1.98058482913251	down	1.88153429901671e-05	0.00012412366575	yiaW	DUF3302 domain-containing protein YiaW
b3593	4.43	3.447	3.829	7.876	7.918	7.725	1.00657667894672	up	5.10792637021588e-18	2.44612918395894e-16	rhsA	rhs element protein RhsA
b3596	2.798	0.717	6.167	6.497	8.111	6.33	1.11274424001639	up	6.11174618595558e-05	0.00035174278124	yibG	tetratricopeptide-like domain-containing protein YibG
b3620	3.704	4.273	4.536	7.94	8.842	8.045	0.98848050864864	up	9.45759860008117e-08	9.88841643388541e-07	waaF	ADP-heptose--LPS heptosyltransferase 2
b3639	2.118	2.171	2.463	5.201	5.958	5.557	1.30783903373554	up	1.20207186639082e-10	2.05411311441850e-09	dfp	fused 4'-phosphopantothenoylcysteine decarboxylase and phosphopantothenoylcysteine synthetase
b3643	1.568	2.412	3.917	4.706	5.615	6.13	1.05879583787803	up	8.22598838254478e-05	0.00045911667534	rph	truncated RNase PH
b3663	2.854	2.195	4.543	7.646	6.326	5.423	1.01577893137458	up	0.00073684495514	0.00313401489144	yicN	DUF1198 domain-containing protein YicN
b3668	0.717	0.551	0.316	0.999	0.88	1.557	1.11714297378254	up	0.00344839443068	0.01189006399700	uhpB	sensor histidine kinase UhpB
b3669	3.646	1.121	2.946	6.837	6.527	7.126	1.40955246922863	up	2.09995430860448e-08	2.49868796413398e-07	uhpA	DNA-binding transcriptional activator UhpA
b3673	2.546	3.216	3.206	6.041	4.092	5.627	0.81340727164759	up	0.00023643874007	0.00116536959688	emrD	multidrug efflux pump EmrD
b3697	5.831	3.261	5.062	9.515	10.032	9.065	1.01540897705824	up	7.56730174013804e-08	8.02009930327744e-07	yidA	sugar phosphatase YidA
b3699	13.472	14.683	15.338	28.35	27.245	29.355	0.96583023731638	up	3.06165985832279e-22	2.24078841328945e-20	gyrB	DNA gyrase subunit B
b3705	5.364	5.936	8.073	12.618	12.246	12.998	0.96670215082851	up	6.32796687701169e-13	1.59390802051483e-11	yidC	membrane protein insertase YidC
b3710	0.55	0.141	0.673	1.374	1.312	1.194	1.50819243238535	up	0.00021483719262	0.00106977338919	mdtL	efflux pump MdtL
b3728	2.691	2.388	2.281	4.769	4.129	4.608	0.87582011525365	up	0.00028396381225	0.00136831754997	pstS	phosphate ABC transporter periplasmic binding protein
b3732	4.362	4.073	5.38	8.765	8.846	9.136	0.95314000798672	up	2.84646153046863e-09	3.79430387515045e-08	atpD	ATP synthase F1 complex subunit beta
b3738	21.652	19.494	25.025	37.636	33.496	36.128	0.69684092055237	up	6.48577638194643e-08	6.91162818284896e-07	atpB	ATP synthase Fo complex subunit a
b3739	36.194	43.924	38.224	74.848	70.872	68.779	0.85800857570871	up	1.14590251101025e-11	2.35182848688295e-10	atpI	ATP synthase accessory factor AtpI
b3741	1.254	1.753	1.675	4.032	3.79	4.023	1.33907576888016	up	6.75460460890888e-12	1.42397343901943e-10	mnmG	5-carboxymethylaminomethyluridine-tRNA synthase subunit MnmG
b3748	123.637	116.381	141.713	269.668	257.953	278.538	1.07850800096356	up	1.03662805701745e-32	1.82776374235031e-30	rbsD	D-ribose pyranase
b3749	4.435	3.851	4.625	6.9	8.197	6.447	0.73868404514589	up	2.35548915888371e-05	0.00015177645261	rbsA	ribose ABC transporter ATP binding subunit
b3753	0.217	2.336	2.072	3.256	3.219	4.595	1.25912450312370	up	3.89483235005071e-06	2.99762989798546e-05	rbsR	DNA-binding transcriptional dual regulator RbsR
b3775	37.439	41.13	39.293	63.049	69.568	63.056	0.73134590034698	up	6.89014256000910e-07	6.21554953262216e-06	ppiC	peptidyl-prolyl cis-trans isomerase C
b3813	3.686	4.213	3.513	6.192	6.879	6.274	0.76140752149301	up	1.89930483055060e-06	1.55759057879615e-05	uvrD	DNA helicase II
b3822	1.648	0.905	1.99	4.479	3.674	3.26	1.32895512044631	up	2.11810336654452e-11	4.12870500443528e-10	recQ	ATP-dependent DNA helicase RecQ
b3828	0.452	0.174	0.83	1.452	0.924	1.349	1.35521196345874	up	0.00474100230230	0.01580935413745	metR	DNA-binding transcriptional dual regulator MetR
b3870	30.868	38.31	44.121	108.903	112.246	115.575	1.57143117174059	up	5.77229095607804e-78	4.47814332372535e-75	glnA	glutamine synthetase
b3872	62.125	55.465	64.788	102.463	104.323	104.481	0.77122082482614	up	6.57260185103244e-14	1.90262108807126e-12	yihL	putative DNA-binding transcriptional regulator YihL
b3882	0.0	0.185	0.529	0.644	1.229	0.652	1.82224393316152	up	0.00318235603265	0.01110104231172	yihU	3-sulfolactaldehyde reductase
b3906	1.269	4.098	3.356	5.304	4.154	5.098	0.73871567321530	up	0.00719405162964	0.02279879597335	rhaR	DNA-binding transcriptional activator RhaR
b3920	8.26	7.456	9.762	14.239	15.063	13.843	0.75994065025388	up	7.56088951849335e-05	0.00042567039829	yiiQ	DUF1454 domain-containing protein YiiQ
b3935	0.686	0.678	0.504	2.153	1.704	2.447	1.75475677591312	up	1.49933785397978e-12	3.59008119480714e-11	priA	primosomal protein N'
b3942	10.867	7.369	7.403	13.71	14.2	15.502	0.75975320477780	up	4.72282459316012e-10	7.21093876297576e-09	katG	catalase/hydroperoxidase HPI
b3945	2.732	3.602	4.158	6.275	6.689	6.358	0.88095283589439	up	1.57734152125037e-05	0.00010585653566	gldA	L-1,2-propanediol dehydrogenase/glycerol dehydrogenase
b3958	27.871	26.379	26.146	63.643	61.851	61.112	1.21479943908466	up	2.76359531544905e-35	5.64209801506677e-33	argC	N-acetylglutamylphosphate reductase
b3961	7.746	6.498	11.553	17.104	17.889	16.694	1.00259732723927	up	5.54217876826198e-12	1.18774096365128e-10	oxyR	DNA-binding transcriptional dual regulator OxyR
b3983	38.674	45.576	44.648	76.969	72.191	77.718	0.81568669612417	up	1.86981177929437e-11	3.68172583344308e-10	rplK	50S ribosomal subunit protein L11
b3984	29.951	33.139	30.312	57.318	56.905	53.764	0.84682403828562	up	1.28764206130699e-13	3.67262026162487e-12	rplA	50S ribosomal subunit protein L1
b3991	0.0	0.645	0.411	1.647	1.858	1.669	2.29263759929559	up	2.42490550869405e-06	1.94343150169922e-05	thiG	1-deoxy-D-xylulose 5-phosphate:thiol sulfurtransferase
b3992	0.855	0.219	0.419	0.764	1.458	1.393	1.27576446533479	up	0.01581177218314	0.04343758094788	thiF	sulfur carrier protein ThiS adenylyltransferase
b3993	1.016	0.261	0.0	0.908	1.04	1.655	1.49641824691966	up	0.01035273118660	0.03070202161530	thiE	thiamine phosphate synthase
b3997	9.307	6.223	8.621	13.226	12.522	15.049	0.75637940981987	up	9.83192018539355e-07	8.55112520160125e-06	hemE	uroporphyrinogen decarboxylase
b4001	0.619	1.428	1.137	3.318	2.217	3.53	1.50945786541280	up	2.85141466960482e-05	0.00017879039873	yjaH	DUF1481 domain-containing protein YjaH
b4002	102.675	99.184	111.848	987.863	979.506	988.339	3.23601399993766	up	0.0	0.0	zraP	signaling pathway modulator ZraP
b4003	1.079	0.474	0.34	4.873	5.913	5.858	3.13623561427767	up	1.91147867323348e-40	4.94308384898177e-38	zraS	sensor histidine kinase ZraS
b4004	0.975	1.624	1.671	7.401	5.901	5.47	2.13626656013026	up	1.13519712862959e-26	1.51842402136351e-24	zraR	DNA-binding transcriptional activator ZraR
b4005	1.002	1.284	1.104	1.879	1.794	2.267	0.80917217682835	up	0.01481844574821	0.04138283013486	purD	phosphoribosylamine--glycine ligase
b4006	0.542	0.521	0.796	2.178	2.01	2.649	1.87881970383531	up	3.18345128537609e-11	6.02371099315798e-10	purH	bifunctional AICAR transformylase/IMP cyclohydrolase
b4013	1.158	1.782	2.043	3.724	2.844	3.648	1.03573950191259	up	0.00043729079896	0.00200029600136	metA	homoserine O-succinyltransferase
b4014	57.431	47.268	53.259	87.852	91.088	88.871	0.76167410016270	up	1.21573206701375e-15	4.44889121504372e-14	aceB	malate synthase A
b4017	1.182	0.455	0.724	1.425	1.461	1.123	0.76383684034406	up	0.00917848896343	0.02779341037403	arpA	ankyrin-like regulator
b4028	0.0	0.0	0.214	2.66	2.539	2.853	5.23346761288451	up	1.48169091451540e-17	6.54053981721828e-16	yjbG	capsule biosynthesis GfcC family protein YjbG
b4030	1.573	1.209	5.777	5.337	4.022	6.262	0.86797037373355	up	0.01427844200977	0.04007675582915	psiE	putative phosphate starvation-inducible protein PsiE
b4039	13.413	10.314	15.575	21.329	21.246	22.082	0.71820340780239	up	4.66714485745482e-05	0.00027724126956	ubiC	chorismate lyase
b4046	3.758	6.101	7.669	9.621	9.184	11.109	0.77115842387297	up	0.00146689717029	0.00569009412354	zur	DNA-binding transcriptional repressor Zur
b4052	3.956	5.5	6.037	9.213	8.562	8.923	0.78511396973775	up	2.61322319380447e-06	2.08573925283282e-05	dnaB	replicative DNA helicase
b4055	20.521	19.726	22.17	35.251	36.429	38.831	0.82417875480960	up	1.15715549633448e-10	1.98610892490330e-09	aphA	acid phosphatase/phosphotransferase
b4058	5.495	4.402	4.934	7.934	8.355	8.537	0.74323477957381	up	2.95841951328458e-08	3.43584110539846e-07	uvrA	UvrABC excision nuclease subunit A
b4077	1.312	0.252	1.325	2.987	3.523	3.383	1.77582726679077	up	1.86539253897160e-12	4.33284889740769e-11	gltP	glutamate/aspartate : H(+) symporter GltP
b4080	0.881	0.339	0.324	1.338	0.977	1.356	1.24948412035118	up	0.00070294759723	0.00301963868179	mdtP	putative multidrug efflux pump outer membrane channel
b4086	0.439	0.169	0.323	1.295	1.123	0.835	1.80488456651152	up	0.00024968622077	0.00122444102449	alsC	D-allose ABC transporter membrane subunit
b4087	1.546	0.54	1.033	2.109	1.797	1.984	0.91717755306845	up	0.00120492588285	0.00477904652307	alsA	D-allose ABC transporter ATP binding subunit
b4095	0.0	0.583	0.696	4.265	3.974	2.778	3.10661334225230	up	6.43358717268136e-24	5.89529182991631e-22	phnM	RPnTP hydrolase
b4096	1.266	1.217	2.789	4.747	6.635	6.184	1.73635768775951	up	6.73126866214851e-11	1.20882366391084e-09	phnL	carbon-phosphorus lyase ATP-binding protein PhnL
b4097	0.568	0.655	0.626	2.586	3.34	2.929	2.25972856243940	up	2.15937600018122e-09	2.91854338142960e-08	phnK	carbon-phosphorus lyase ATP-binding protein PhnK
b4098	0.0	0.196	0.748	1.638	1.563	1.245	2.23561307078581	up	6.21672307113738e-06	4.56717211987536e-05	phnJ	carbon-phosphorus lyase core complex subunit PhnJ
b4099	0.405	0.622	0.297	3.794	3.726	3.515	3.05908283540339	up	7.35474756019885e-22	5.00509926070375e-20	phnI	carbon-phosphorus lyase core complex subunit PhnI
b4100	0.0	0.566	0.0	2.96	2.261	4.0	4.02597748632640	up	2.64131913417799e-14	8.06746214289482e-13	phnH	carbon-phosphorus lyase core complex subunit PhnH
b4101	0.0	0.732	0.0	2.039	3.406	4.39	3.74795477393740	up	3.66111631433631e-11	6.73055458924670e-10	phnG	carbon-phosphorus lyase core complex subunit PhnG
b4102	0.0	0.0	0.218	3.022	4.251	3.706	5.65408012992906	up	4.26211956336848e-24	4.23916968879649e-22	phnF	putative transcriptional regulator PhnF
b4106	0.0	0.84	0.201	1.463	1.956	0.89	2.04935149844041	up	3.53443509699074e-05	0.00021625968548	phnC	phosphonate/phosphate ABC transporter ATP binding subunit
b4121	3.42	1.315	2.764	5.681	6.123	4.271	1.10004552988770	up	4.29938098855722e-05	0.00025776350625	yjdF	DUF2238 domain-containing inner membrane protein YjdF
b4124	6.584	5.063	3.298	8.819	8.113	7.312	0.69796373985509	up	0.00177406815174	0.00672689184808	dcuR	DNA-binding transcriptional activator DcuR
b4125	4.489	4.467	5.238	7.853	8.171	9.247	0.83220020635157	up	1.26805678918443e-07	1.27100575846161e-06	dcuS	sensor histidine kinase DcuS
b4130	1.034	0.341	1.303	1.663	1.739	1.926	0.99243008346522	up	0.00158025864535	0.00608117389416	dtpC	dipeptide/tripeptide:H(+) symporter DtpC
b4136	1.65	2.244	2.144	4.828	5.128	4.961	1.30481049170893	up	1.94803836614562e-12	4.49788144183266e-11	dsbD	thiol-disulfide exchange protein DsbD
b4156	2.15	2.425	1.79	2.996	3.886	3.425	0.69538945686875	up	0.00446381537329	0.01500445392808	yjeM	putative transporter YjeM
b4162	8.287	9.408	8.988	15.013	20.388	19.712	1.04647094420848	up	1.22643321899663e-09	1.71744926227000e-08	orn	oligoribonuclease
b4177	11.943	11.99	12.917	37.329	38.605	38.095	1.62966345970118	up	1.52902072720424e-55	7.41383925103156e-53	purA	adenylosuccinate synthetase
b4200	9.794	12.971	10.793	25.656	23.657	23.338	1.11432522572446	up	2.85457641799822e-10	4.57557930802277e-09	rpsF	30S ribosomal subunit protein S6
b4201	9.576	5.26	11.056	15.027	18.544	17.455	0.97872531889366	up	9.99361450631400e-06	6.93474609481074e-05	priB	primosomal replication protein N
b4211	1.251	0.962	0.735	1.743	2.816	1.902	1.13201296802416	up	0.00190244036458	0.00717159006240	qorB	NAD(P)H:quinone oxidoreductase
b4242	1.358	1.229	2.406	2.911	2.901	2.906	0.80408659327456	up	4.80722550463233e-05	0.00028411166637	mgtA	Mg(2(+)) importing P-type ATPase
b4244	3.265	1.435	2.398	4.998	4.294	4.051	0.91059574080608	up	0.00923448551753	0.02794116171802	pyrI	aspartate carbamoyltransferase, PyrI subunit
b4254	18.224	17.641	20.476	43.539	45.621	46.562	1.26839707003878	up	2.49915654944913e-33	4.61629916919675e-31	argI	ornithine carbamoyltransferase ArgI
b4330	2.52	2.665	5.091	5.064	7.09	5.815	0.80622952453791	up	0.00259246760284	0.00937202407403	yjiH	uncharacterized protein YjiH
b4352	2.702	3.117	2.812	13.391	13.935	14.18	2.26571630507568	up	1.05345488644672e-41	2.91882250323343e-39	yjiA	P-loop guanosine triphosphatase YjiA
b4353	3.169	1.624	3.88	12.451	15.668	13.19	2.25184917894015	up	1.71225029639668e-11	3.40606097421679e-10	yjiX	PF04328 family protein YjiX
b4354	0.902	0.77	1.325	21.094	20.085	21.483	4.38598607775111	up	1.21035057384505e-211	2.34747493797248e-208	btsT	pyruvate:H(+) symporter
b4358	1.896	1.62	0.774	3.499	3.663	3.088	1.25656849066792	up	2.80845611876297e-06	2.22781212365676e-05	lgoD	L-galactonate oxidoreductase
b4359	6.769	6.289	7.183	12.392	12.647	12.148	0.87751682352173	up	1.21081290091211e-12	2.93546452664880e-11	opgB	phosphoglycerol transferase I
b4377	6.219	5.708	6.927	12.147	11.596	10.893	0.87740064829771	up	5.63563269956209e-08	6.05618663137607e-07	yjjU	putative patatin-like phospholipase YjjU
b4381	12.431	18.694	23.541	33.6	34.76	28.947	0.83189943027711	up	1.65483913014447e-10	2.74321409650872e-09	deoC	deoxyribose-phosphate aldolase
b4407	0.0	0.0	0.0	0.574	2.193	1.746	10.00000000000000	up	0.00025378879405	0.01000000000000	thiS	sulfur carrier protein ThiS
b4461	5.692	7.21	4.059	9.33	10.276	10.09	0.80804628929763	up	8.74305018615251e-07	7.69031557190150e-06	yfjD	UPF0053 family inner membrane protein YfjD
b4469	2.329	1.717	2.781	4.785	4.17	3.952	0.91882706774169	up	2.00044990929083e-07	1.93509855315191e-06	ygiQ	radical SAM superfamily protein YgiQ
b4471	0.631	1.457	1.044	2.284	1.938	1.8	0.94315186368632	up	0.00310036960158	0.01086389673398	tdcG	L-serine deaminase III
b4477	2.092	1.877	2.561	3.736	3.923	4.165	0.85656031014504	up	0.00968844008361	0.02902043172533	dgoA	2-dehydro-3-deoxy-6-phosphogalactonate aldolase
b4546	3.935	1.513	2.891	0.527	1.51	0.534	-1.69753313412370	down	0.00227298400505	0.00836518496737	ypeB	PF12843 family protein YpeB
b4622	0.0	0.0	0.0	0.837	1.198	0.0	10.00000000000000	up	0.00792223008547	0.01000000000000	ytcA	putative lipoprotein YtcA
b4678	0.0	2.63	0.0	5.498	5.248	9.285	2.92908544562277	up	0.00269861615827	0.00970151258382	yoeI	uncharacterized protein YoeI
b4685	5.32	6.137	5.863	14.254	17.689	15.887	1.46547526725626	up	0.00095170901299	0.00389828855479	yrbN	uncharacterized protein YrbN
b4702	131.674	119.669	158.296	230.908	228.592	212.308	0.71369585951097	up	2.52214402397169e-05	0.00016170903585	mgtL	leader peptide MgtL
b4723	2.28	3.507	2.513	8.552	7.581	8.666	1.57909523539391	up	0.00010838258217	0.00058553765490	ymcF	protein YmcF
b4752	1.217	1.872	2.683	3.914	6.849	8.592	1.74555784044993	up	0.00051767772915	0.00230812863378	yecU	protein YecU
b4769	0.0	0.0	0.0	5.773	5.511	5.849	10.00000000000000	up	0.00101549659258	0.01000000000000	ybiE	protein YbiE
b4820	47.881	49.095	46.903	94.074	95.927	97.488	0.99865056848824	up	1.28815094137416e-05	8.78161248082668e-05	yrfJ	protein YrfJ
